# Supplementary material for: New Opportunities for Preoperative Diagnosis of Medullary Thyroid Carcinoma
Source: Biomedicines. 2023 May 18;11(5):1473. doi: 10.3390/biomedicines11051473 (PMC10216661; doi:10.3390/biomedicines11051473)
Supplement: Supplementary file 1 [file biomedicines-11-01473-s001.zip › Table S1.xlsx]

## Sheet: MTC
The relative expression level of miRNA-375 and basal calcitonin level in medullar thyroid carcinomas.
Sample group	Histological diagnosis	Basal calcitonin level	Tumor volume , cm3	TNM	microRNA-375 expression
2	MTC	100.8	0.696557	T1bNxMx	19.5192
2	MTC	7600	65.4167	T3aNxMх	29.2111
2	MTC	1560	10.3008	T2N1bMxR0LV0	22.0741
2	MTC	23	0.033493	T1aN1aMx	14.0905
2	MTC	29.4	0.179503	T1aN0MxR0LV0	7.65888
2	MTC	308	0.523333	T1aN0Mx	17.7833
2	MTC	13	0.065417	T1aN0Mx	5.82948
2	MTC	2000	1.76625	T1bN1bMx	13.6259
2	MTC	5500	8.17708	T2N1bMx	17.4628
2	MTC	411	4.18667	T2(m)N0MxR0LV0	11.5378
2	MTC	59.1	0.267947	T1a(m)N1aMxR0LV0	6.83633
2	MTC	172	1.43603	T1bN1bMx	6.73355
2	MTC	1340	2.57114	T1bN1aMxR0LV0	17.0317
2	MTC	151	1.14976	T1bN0MxR0LV0	19.7708
2	MTC	113	0.90432	T1bN0Mx	10.6406
2	MTC	58	0.38151	T1aN0Mx	8.63008
2	MTC	704	4.18667	T2N1bMx	31.8192
2	MTC	384	0.696557	T1bN0MxR0LV0	21.1667
2	MTC	247	4.18667	T1bN0MxR0LV0	5.44607	Bethesda I, non-informative
2	MTC	189	3.58954	T1bN0MxR0LV0	7.06504
2	MTC	102	0.267947	T1a(m)N1aMxR0LV0	10.2657	Bethesda I, non-informative
2	MTC	98.5	0.523333	T1aN0MxR0LV0	9.06313
2	MTC	60.1	0.267947	T1a(m)N1bMxR0LV0	9.13317
2	MTC	250	2.57114	T1bN0MxR0LV1	19.0371
2	MTC	76.9	0.179503	T1aN0MxR0LV0	12.5812
2	MTC	17.3	0.11304	T1aN0MxR0LV0	21.2411
2	MTC	10000	0.90432	сT1b(m)N1bM1	25.5454
2	MTC	510	4.18667	T1bN0MxR0LV0	18.6545
2	MTC	485	33.4933	T2N1bMx	6.04154
2	MTC	10000	33.4933	T3bN1bMxPn1LV0	31.5199
1	MTC	176		pT1bN0M0	17.724
1	MTC	115		pT1аN0M0	13.1714
1	MTC	1200		pT1bN0(0/5)M0	12.5484
1	MTC	45.8		pT1aN0(5/0)M0	8.75767
1	MTC	131		pT1bN0M0	10.1039
1	MTC	2000		pT2N1aM0	25.8258
1	MTC	1630		T1bN1bM0	29.2849
1	MTC	1370		T2N1aM0	25.3412
1	MTC	655		pT4b(m)N1b(9/14)M0	10.7405
1	MTC	1		рT1арN0(0/6)M0	3.34913
1	MTC	112		pT1bN0M0	29.8587

## Sheet: Other tumors
	The relative expression level of miRNA-375 and basal calcitonin level in goiters and thyroid/parathyroid tumors.
Sample group	Histological diagnosis	Basal calcitonin level	microRNA-375 expression		Sample group	Histological diagnosis	Basal calcitonin level	microRNA-375 expression		Sample group	Histological diagnosis	Basal calcitonin level	microRNA-375 expression		Sample group	Histological diagnosis	Basal calcitonin level	microRNA-375 expression		Sample group	Histological diagnosis	Basal calcitonin level	microRNA-375 expression
1	PTC	<2	0.0100526		1	FTC	<2	0.00158587		1	OTC	<2	0.16453		1	PTA		0.262364		1	FA	<2	0.301418
1	PTC	<2	0.0329136		1	FTC	<2	0.0693603		1	OTC	<2	0.0980988		1	PTA		0.123789		1	FA	<2	0.0167309
1	PTC	<2	0.0106444		1	FTC	<2	0.000679731		1	OTC	<2	0.00251651		1	PTA		0.0237139		1	FA	<2	0.322508
1	PTC	<2	0.422971		1	FTC	<2	0.00104507		1	OTC	<2	0.00319887		1	PTA		0.0642932		1	FA	<2	0.0309854
1	PTC	<2	0.0203901		1	FTC	<2	0.0622623		1	OTC	<2	0.0176545		1	PTA		1.26711		1	FA	<2	0.000625022
1	PTC	<2	0.102026		1	FTC	<2	0.000785969		1	OTC	<2	0.00457462							1	FA	<2	0.00212433
1	PTC	<2	0.153613		1	FTC	<2	0.0113495		1	OTC	<2	0.00728739							1	FA	<2	0.000638573
1	PTC	<2	0.0687881		1	FTC	<2	0.0010539		1	OTC	<2	0.00884859		1	Goiter		0.00125256		1	FA	<2	0.048477
1	PTC	<2	0.128785		1	FTC	<2	0.00116247		1	OTC	<2	0.00435903		1	Goiter		0.000589916		1	FA	<2	0.00234752
1	PTC	<2	0.304955		1	FTC	<2	0.00150425		1	OTC	<2	0.00121465		1	Goiter		0.00289134		1	FA	<2	0.000961511
1	PTC	<2	0.522534		1	FTC	<2	0.00678718		1	OTC	<2	0.00146815		1	Goiter		0.00493277		1	FA	<2	0.000711258
1	PTC	<2	0.186999		1	FTC	<2	0.014911		1	OTC	<2	0.00123111		1	Goiter		0.0108318		1	FA	<2	1.22398
1	PTC	<2	0.0627444		1	FTC	<2	0.0367205		1	OTC	<2	0.00261111		1	Goiter		0.00368789		1	FA	<2	0.00046538
1	PTC	<2	0.00936151		1	FTC	<2	0.0426562							1	Goiter		0.000280003		1	FA		0.000351946
1	PTC	<2	0.0270518		1	FTC	<2	0.0438561							1	Goiter		0.000246869		1	FA		0.00145176
1	PTC	<2	0.150573		1	FTC	<2	0.00323538		1	OA	<2	0.00212697		1	Goiter		0.00229078		1	FA		0.00123216
1	PTC	<2	0.414953		1	FTC	<2	0.00415575		1	OA	<2	0.00680477		1	Goiter		0.00313333		1	FA		0.00199011
1	PTC	<2	0.0936534		1	FTC	<2	0.00982808		1	OA	<2	0.000690644		1	Goiter		0.00664589		1	FA		0.00321713
1	PTC	<2	0.415035		1	FTC	<2	0.0130878		1	OA	<2	0.0192841		1	Goiter		0.00152659		1	FA		0.00328393
1	PTC	<2	0.0623887		1	FTC	<2	0.0152497		1	OA	<2	0.00281232		1	Goiter		0.000503524		1	FA		0.0137492
1	PTC	<2	0.112297		1	FTC	45	0.0268502		1	OA	<2	0.00102572		1	Goiter		0.001961		1	FA		0.00280607
1	PTC	<2	0.0443449		1	FTC	<2	0.104376		1	OA	<2	0.0041723		1	Goiter		0.00255393		1	FA		0.058364
1	PTC	<2	0.101747		1	FTC	<2	0.0175871		1	OA	<2	0.000977715		1	Goiter		0.0191491		1	FA		0.025695
1	PTC	<2	0.281437		1	FTC	<2	0.0596659		1	OA		0.00361911		1	Goiter		0.0024473		1	FA		0.00285588
1	PTC	<2	0.00158911		1	FTC	<2	0.00537028		1	OA		0.00834377		1	Goiter		0.000618625		1	FA		0.00132248
1	PTC	<2	0.125936		1	FTC	<2	0.027115		1	OA		0.00417794		1	Goiter		0.00276076		1	FA		0.00860251
1	PTC	<2	0.141894		1	FTC	<2	0.246305		1	OA		0.00424312		1	Goiter		0.001118		1	FA		0.00227067
1	PTC	14	0.11296		1	FTC	<2	0.00357795		1	OA		0.000377782		1	Goiter		0.00194676		1	FA		0.00685347
1	PTC	<2	0.209011		1	FTC	<2	0.00415575		1	OA	<2	0.000802542		1	Goiter		0.00636177		1	FA		0.00561352
1	PTC	<2	0.124924		1	FTC	<2	0.00982808		1	OA	<2	0.00109474		1	Goiter		0.00134137		1	FA		0.00084052
1	PTC	<2	0.655446							1	OA	<2	0.00702875		1	Goiter		0.00169595		1	FA		0.00601753
1	PTC	<2	0.189335							1	OA	<2	0.00335686		1	Goiter		0.00273102		1	FA		0.00485637
1	PTC	<2	0.158398							1	OA	<2	0.00351545		1	Goiter		0.000804975		1	FA	<2	0.00100561
1	PTC	<2	0.388225							1	OA	<2	0.00336657		1	Goiter		0.00249624		1	FA	<2	0.000539343
1	PTC	<2	0.317963							1	OA	<2	0.00374019		1	Goiter		0.00408328		1	FA	<2	0.000526861
1	PTC	<2	0.100633							1	OA	<2	0.00363895		1	Goiter		0.0228228		1	FA	<2	0.00362247
1	PTC	<2	0.116102							1	OA	<2	0.0304595		1	Goiter		0.00404847		1	FA	<2	0.000353952
1	PTC	<2	0.311867							1	OA	<2	0.000989163		1	Goiter		0.00443853		1	FA	<2	0.00371354
1	PTC	<2	0.369139							1	OA	<2	0.00236773		1	Goiter		0.00203973		1	FA	<2	0.00630006
1	PTC	<2	0.436166							1	OA	<2	0.00133133		1	Goiter		0.00266218		1	FA	<2	0.00324433
1	PTC	<2	0.0216567							1	OA	<2	0.00300829		1	Goiter		0.00457902		1	FA	<2	0.000741783
1	PTC	<2	0.135016							1	OA	13	0.00596453		1	Goiter		0.00260925		1	FA	<2	0.00128004
1	PTC	<2	0.0870546							1	OA	<2	0.000995599		1	Goiter		0.00126497		1	FA	<2	0.00669968
1	PTC	<2	0.32391							1	OA	<2	0.000745205		1	Goiter		0.00234252		1	FA	<2	0.00124469
1	PTC	<2	0.239982							1	OA	<2	0.00211553		1	Goiter		0.00134656		1	FA	<2	0.000196506
1	PTC	<2	0.136621							1	OA	<2	0.00268459		1	Goiter		0.000896912		1	FA	<2	0.0023396
1	PTC	<2	0.0175342							1	OA	<2	0.00188393		1	Goiter		0.00294841		1	FA	<2	0.000395535
1	PTC	<2	0.00978356							1	OA	34	0.000635445		1	Goiter		0.00317633		1	FA	<2	0.00141661
1	PTC	<2	0.0218805							1	OA	<2	0.00737051		1	Goiter		0.00360564		1	FA	<2	0.000936266
1	PTC	<2	0.0737							1	OA	<2	0.000399825		1	Goiter		0.00450119		1	FA	<2	0.000562548
1	PTC	<2	0.0546184							1	OA	<2	0.00148283		1	Goiter		0.0065401		1	FA	<2	0.000115039
1	PTC	<2	0.0525775							1	OA	<2	0.00311403		1	Goiter		0.00677179		1	FA	<2	0.000244993
1	PTC	<2	0.188141							1	OA	<2	0.00561233		1	Goiter		0.00703658		1	FA	<2	0.00118042
1	PTC	<2	0.00997279							1	OA	<2	0.00203973		1	Goiter		0.00826562		1	FA	<2	0.00923086
1	PTC	<2	0.150074							1	OA	<2	0.00133662		1	Goiter		0.0109745		1	FA	<2	0.00434201
1	PTC	<2	0.0352995							1	OA	<2	0.00250352		1	Goiter		0.0957345		1	FA	<2	0.00066872
1	PTC	<2	0.216306							1	OA	<2	0.00553184		1	Goiter		0.00426232		1	FA	<2	0.00603601
1	PTC	<2	0.197398							1	OA	<2	0.00199071		1	Goiter		0.0052406		1	FA	17	0.00256335
1	PTC	<2	0.231507							1	OA	<2	0.00377075		1	Goiter		0.00797053		1	FA	<2	0.0312473
1	PTC	<2	0.0428646							1	OA	<2	0.00335403		1	Goiter		0.00188643		1	FA	<2	0.00129204
1	PTC	<2	0.0766148							1	OA	<2	0.00174752		1	Goiter		0.00878289		1	FA	<2	0.0128448
1	PTC	<2	0.149325							1	OA	<2	0.00298713		1	Goiter		0.00466703		1	FA	<2	0.013016
1	PTC	<2	0.166285							1	OA	<2	0.00168125		1	Goiter		0.00472146		1	FA	<2	0.000425243
1	PTC	<2	0.27208							1	OA	<2	0.00135744		1	Goiter		0.00699758		1	FA	<2	0.00620704
1	PTC	<2	0.0900299							1	OA	<2	0.000826947		1	Goiter		0.00466703		1	FA	<2	0.000518435
1	PTC	<2	0.274989							1	OA	<2	0.00150705		1	Goiter		0.00472146		1	FA	<2	0.00519846
1	PTC	<2	0.0450456							1	OA	<2	0.00246315		1	Goiter		0.00699758		1	FA	<2	0.00975796
1	PTC	<2	0.149599							1	OA	<2	0.00193494		1	Goiter		0.00208753		1	FA	<2	0.000534027
1	PTC	<2	0.26459							1	OA	<2	0.00436054		1	Goiter		0.0037186		1	FA	<2	0.0018043
1	PTC	<2	0.00162135							1	OA	<2	0.00912488		1	Goiter		0.0151226		1	FA	<2	0.0026491
1	PTC	<2	0.119008							1	OA	<2	0.00433322		1	Goiter		0.00339668		1	FA	<2	0.000762993
1	PTC	<2	0.00220801							1	OA	<2	0.00533907		1	Goiter		0.00268863		1	FA	<2	0.0139688
1	PTC	<2	0.00535401							1	OA	<2	0.000363084		1	Goiter		0.0121402		1	FA	<2	0.000734694
1	PTC	<2	0.0135955							1	OA	<2	0.035502		1	Goiter		0.0172077		1	FA	<2	0.000337933
1	PTC	<2	0.00744333							1	OA	<2	0.00209103		1	Goiter		0.00269044		1	FA	<2	0.0218415
1	PTC	<2	0.0101527												1	Goiter		0.00713731		1	FA	12	0.00108697
1	PTC	<2	0.02898												1	Goiter		0.0547372		1	FA	<2	0.0039446
1	PTC	<2	0.00437796												1	Goiter		0.0408614		1	FA	<2	0.000547485
1	PTC	<2	0.0277044												1	Goiter		0.00408482		1	FA	<2	0.00178649
1	PTC	<2	0.567869												1	Goiter		0.000809123		1	FA	<2	0.00141215
1	PTC	<2	0.108417												1	Goiter		0.0178756		1	FA	<2	0.00634397
1	PTC	<2	1.24211												1	Goiter		0.025389		1	FA	<2	0.00252765
1	PTC	<2	0.232866												1	Goiter		0.025846		1	FA	<2	0.00238739
1	PTC	<2	0.0719												1	Goiter		0.0305044		1	FA	<2	0.00212346
1	PTC	<2	0.103089												1	Goiter		0.00282832		1	FA	<2	0.0257498
1	PTC	<2	0.0453255												1	Goiter		0.0106896		1	FA	<2	0.00185255
1	PTC	<2	0.188693																	1	FA	<2	0.000278106
1	PTC	<2	0.0827812																	1	FA	<2	0.00185499
1	PTC	<2	0.0240021																	1	FA	<2	0.000813103
1	PTC	<2	0.042876																	1	FA	<2	0.000121605
1	PTC	<2	0.0251931																	1	FA	<2	0.00376167
1	PTC	<2	0.0414491																	1	FA	<2	0.000741024
1	PTC	<2	0.161967																	1	FA	<2	0.00105246
1	PTC	<2	0.139733																	1	FA	<2	0.00276766
1	PTC	<2	0.197161																	1	FA	<2	0.02044
1	PTC	<2	0.016289																	1	FA	<2	0.00475449
1	PTC	<2	0.279164																	1	FA	23	0.00266218
1	PTC	<2	0.0940991																	1	FA	<2	0.00555281
1	PTC	<2	0.177613																	1	FA	<2	0.00710193
1	PTC	<2	0.068574																	1	FA	<2	0.00608635
1	PTC	<2	0.0587609																	1	FA	<2	0.00399189
1	PTC	<2	0.164407																	1	FA	<2	0.00063175
1	PTC	16	0.342166																	1	FA	<2	0.00291613
1	PTC	<2	0.30561																	1	FA	<2	0.00123436
1	PTC	<2	0.114315																	1	FA	<2	0.00108644
1	PTC	<2	0.0864347																	1	FA	<2	0.000955616
1	PTC	<2	0.152566																	1	FA	<2	0.000347785
1	PTC	<2	0.141883																	1	FA	<2	0.000678309
																				1	FA	<2	0.000192632
																				1	FA	<2	0.000607372
																				1	FA	<2	0.00347169
																				1	FA	<2	0.00410736
																				1	FA	<2	0.0171433
																				1	FA	<2	0.00529174
																				1	FA	<2	0.0229127
																				1	FA	<2	0.0199296
																				1	FA	32	0.000810465
																				1	FA	<2	0.000392777
																				1	FA	<2	0.0104975
																				1	FA	<2	0.00169906
																				1	FA	<2	0.00715176
																				1	FA	<2	0.000998442
																				1	FA	<2	0.0142132
																				1	FA	<2	0.00551279
																				1	FA	<2	0.0136062
																				1	FA	<2	0.0127789
																				1	FA	<2	0.003736
																				1	FA	<2	0.00553913
																				1	FA	<2	0.320584
																				1	FA	<2	0.0418061
																				1	FA	<2	0.0320276
																				1	FA	<2	0.00146846
																				1	FA	11	0.00159816
																				1	FA	<2	0.0251958
																				1	FA	<2	0.00161131
																				1	FA	<2	0.0652188
																				1	FA	<2	0.00293821
																				1	FA	<2	0.00407858
																				1	FA	<2	0.014545
																				1	FA	<2	0.00593125
																				1	FA	<2	0.00492065
																				1	FA	<2	0.00398793
																				1	FA	<2	0.0227546
																				1	FA	<2	0.00271936
																				1	FA	<2	0.0091535
																				1	FA	<2	0.00557896
																				1	FA	<2	0.0112476
																				1	FA	<2	0.00132181
																				1	FA	<2	0.0344388
																				1	FA	<2	0.014379
																				1	FA	<2	0.0361773
																				1	FA	<2	0.0193237
																				1	FA	<2	0.00887868
																				1	FA		0.0197856
																				1	FA		0.0191565
																				1	FA		0.0454974
																				1	FA		0.00576939
																				1	FA		0.00508671
																				1	FA		0.013999
																				1	FA		0.0408614
																				1	FA		0.00208753
																				1	FA		0.00340573
																				1	FA		0.00242099
																				1	FA		0.000746004
																				1	FA		0.010538
																				1	FA		0.00483304
																				1	FA		0.00307938
																				1	FA		0.0033369
																				1	FA		0.0026366
																				1	FA		0.00175311
																				1	FA		0.00121067
																				1	FA		0.00717966
																				1	FA		0.0225383
																				1	FA		0.00361866
																				1	FA		0.0735309
																				1	FA		0.0179915
																				1	FA		0.010385
																				1	FA		0.00224919
																				1	FA		0.00153623
																				1	FA		0.000896912
																				1	FA		0.00317633
																				1	FA		0.172699
																				1	FA		0.00261111
																				1	FA	<2	0.00637667
																				1	FA	<2	0.00396915
																				1	FA	<2	0.0194986
																				1	FA		0.0126936
																				1	FA		0.015513
																				1	FA		0.0268949
																				1	FA		0.0122492
																				1	FA		0.0102665
																				1	FA		0.022936
																				1	FA		0.00391494
																				1	FA		0.0154422
																				1	FA		0.0521734
																				1	FA		0.00322499
																				1	FA		0.00302336
																				1	FA		0.0108529
																				1	FA		0.00482118
																				1	FA		0.00637667
																				1	FA		0.00396915
																				1	FA		0.0194986
																				1	FA		0.0126936
																				1	FA		0.00760567
																				1	FA		0.0093633
																				1	FA		0.00448964
																				1	FA		0.015513
																				1	FA		0.0268949
																				1	FA		0.0122492
																				1	FA		0.0102665
																				1	FA		0.022936
																				1	FA		0.00391494
																				1	FA		0.0154422
																				1	FA		0.0521734
																				1	FA		0.00322499
																				1	FA		0.00302336
																				1	FA		0.0108529
																				1	FA		0.00482118
																				1	FA		0.0106896
